# Supplementary material for: Coexistence of Multiple Endemic and Pandemic Lineages of the Rice Blast Pathogen
Source: mBio. 2018 Apr 3;9(2):e01806-17. doi: 10.1128/mBio.01806-17 (PMC5885030; doi:10.1128/mBio.01806-17)
Supplement: TABLE S1 [file mbo002183809st1.xlsx]

## Sheet: S1
Table S1. Isolates and genome sequencing information
Sample ID	Origin of sequencing data	Synonym in other collections	Isolated/Sent by	Collection date	Country	Province/State	Location	Site type	Rice production type	Host genus	Host species	Rice type	Variety	Organ	Female fertility	Mating-type	Lineage (this study)	Sequencing technology	Sequencing depth
70-15	Dean et al.*		Dean, Ralph	2000	NA (lab strain)	NA (lab strain)	NA (lab strain)	NA (lab strain)	NA (lab strain)	NA (lab strain)	NA (lab strain)	NA (lab strain)	NA (lab strain)	NA (lab strain)	Fertile	ND	1	Sanger	ND
BD0024	this study		Bahama, M	1989/12/01	Burundi	ND	Noebe	ND	ND	Oryza	sativa	ND	M 1283	ND	Sterile	1	3	Illumina single reads	43
BR0026	this study		Nottéghem, Jean Loup	1987/09/10	Brazil	Mato Grosso Do Sul	Fazenda Progresso	ND	ND	Oryza	sativa	tropical japonica	IRAT177	Stem	ND	1	2	Illumina single reads	5
CD0073-1	this study		Nottéghem, Jean Loup	1981/02/01	Côte d'Ivoire	ND	Bouake	ND	ND	Oryza	sativa	indica	BP 168	Leaf	Sterile	2	3	Illumina single reads	52
CD0203	this study		Bouet, Alphonse	2003	Côte d'Ivoire	ND	Tiassalé	Irrigated	ND	Oryza	sativa	ND	ND	Neck	Sterile	2	3	Illumina single reads	55
CH0052	this study		ND	1991/10/22	China	Hunan	nd	ND	ND	Oryza	sativa	tropical japonica	B 40	ND	Fertile	1	2	Illumina single reads	35
CH0063	this study		ND	1985/04/26	China	Hunan	nd	ND	ND	Oryza	sativa	tropical japonica	ND	ND	Fertile	1	2	Illumina single reads	64
CH0092	this study	PRC-9	Shen, Ying	1983	China	Zhejiang	nd	ND	ND	Oryza	sativa	temperate japonica	Xiushui 48	ND	Sterile	1	2	Illumina single reads	49
CH0328	this study		ND	1998/10/08	China	Hunan	Anhua Yanxi	Field experiment	ND	Oryza	sativa	hybrid	Weiyou 582	Panicle	ND	ND	3	Illumina paired-end reads	9
CH0333	this study		ND	1998/10/08	China	Hunan	Yanxi	Field experiment	Rainfed upland	Oryza	sativa	indica	ND	ND	Fertile	1	5	Illumina single reads	56
CH0532	this study	95-55-2a	ND	1995	China	Yunnan	Baoshan	ND	Rainfed upland	Oryza	sativa	ND	ND	ND	Sterile	1	5	Illumina paired-end reads	8
CH0549	this study	95-12-3a	ND	1995	China	Yunnan	Baoshan	ND	Rainfed lowland	Oryza	sativa	indica	ND	ND	Sterile	1	3	Illumina single reads	40
CH0595	this study	97-91-1b	ND	1997	China	Yunnan	Yiliang	ND	Irrigated	Oryza	sativa	ND	ND	Panicle	Sterile	2	3	Illumina paired-end reads	9
CH0680	this study		ND	2001/09	China	Hunan	Anhua Yanxi	Field experiment	ND	Oryza	sativa	hybrid	Jinyou 1978	Panicle	Sterile	2	3	Illumina paired-end reads	8
CH0689	this study		ND	2001/09	China	Hunan	Anhua Yanxi	Field experiment	ND	Oryza	sativa	hybrid	T you 291	ND	Sterile	1	2	Illumina paired-end reads	8
CH0701	this study		ND	2001/09	China	Hunan	Anhua Yanxi	Field experiment	ND	Oryza	sativa	indica	01 Zao-5032	ND	Sterile	1	4	Illumina paired-end reads	8
CH0860	this study		ND	2006/09/28	China	Yunnan	Wenshan Dehou	Field experiment	Rainfed upland	Oryza	sativa	ND	Breeding line	Neck	ND	1	2	Illumina paired-end reads	7
CH0999	this study		Tharreau, Didier	2008/08/22	China	Yunnan	Yule	Farmer field	Rainfed upland	Oryza	sativa	tropical japonica	Yunlu 100	Neck	Fertile	1	1	Illumina paired-end reads	9
CH1016	this study		Tharreau, Didier	2008/08/22	China	Yunnan	Yule	Farmer field	Rainfed upland	Oryza	sativa	tropical japonica	Yunlu 100	Raceme	ND	ND	6	Illumina paired-end reads	9
CH1019	this study		Tharreau, Didier	2008/08/22	China	Yunnan	Yule	Farmer field	Rainfed upland	Oryza	sativa	tropical japonica	Yunlu 100	Grain	Fertile	2	1	Illumina paired-end reads	8
CL0026	this study	CICA-8-53	Correa, Fernando	1989/02/01	Colombia	Meta	Villavicencio	Field experiment	Rainfed upland	Oryza	sativa	indica	CICA 8	Neck	ND	2	3	Illumina single reads	43
CL3.6.7	this study		Milazzo, Joëlle/Correa, Fernando	2000	Colombia	Meta	Villavicencio	Field experiment	Rainfed upland	Oryza	sativa	indica	ND	ND	ND	ND	3	Illumina single reads	50
FR0013	Chiapello et al.**		Nottéghem, Jean Loup	1988/09/01	France	Camargue	nd	ND	Irrigated	Oryza	sativa	temperate japonica	Rocca	ND	Sterile	1	2	Solexa/mate-pair Titanium	4
GY0011	Chiapello et al.**	GUY11	Nottéghem, Jean Loup	1978/06/01	French Guyana	NA	Combi	ND	ND	Oryza	sativa	ND	ND	Leaf	Fertile	2	1	Solexa/mate-pair Titanium	42
HN0001	this study		ND	1993/09/01	Hungary	NA	Szarvas	ND	Irrigated	Oryza	sativa	temperate japonica	OKI-2	Panicle leaf	Sterile	1	2	Illumina single reads	46
IN0072	this study	105-1-1	Levy, Mory	1992/01/02	India	ND	nd	ND	ND	Oryza	sativa	tropical japonica	HR12	Leaf	Sterile	1	4	Illumina single reads	55
IN0082	this study	45b-1-1	Levy, Mory	1992/01/01	India	ND	nd	ND	ND	Oryza	sativa	indica	Jothi	Leaf	ND	1	4	Illumina single reads	39
IN0094	this study	171-1-1	Levy, Mory	1993/01/11	India	ND	nd	ND	ND	Oryza	sativa	ND	EK10	Panicle	Sterile	1	4	Illumina single reads	50
JP0010	this study		ND	1986/09/01	Japan	ND	Fukushima	ND	ND	Oryza	sativa	tropical japonica	Sasanishiki	Neck	ND	1	2	Illumina single reads	51
LA0005	this study		Tharreau, Didier	2009/09/28	Laos	Luang prabang	Silalek	ND	Rainfed upland	Oryza	sativa	ND	Khao Do Pom	Neck	Sterile	1	1	Illumina paired-end reads	7
LA0021	this study		Tharreau, Didier	2009/09/28	Laos	Luang prabang	Silalek	ND	Rainfed upland	Oryza	sativa	ND	Khao Mak Khena Do	Neck	Fertile	2	1	Illumina paired-end reads	9
MC0016	this study		El-Guili, Mohamed	1997/09/22	Morocco	ND	Tazi	ND	Irrigated	Oryza	sativa	temperate japonica	Sariceltik	Leaf	Sterile	1	2	Illumina single reads	31
MD0929	this study		Andriantsimialona, Dodelys	2005/01/28	Madagascar	ND	Andranomanelatra	Field experiment	Rainfed upland	Oryza	sativa	indica	Fofifa161	Leaf	ND	2	3	Illumina single reads	38
ML0025	this study		ND	1986/09/01	Mali	ND	Niema	ND	ND	Oryza	sativa	indica	Sintane Diofor	Neck	Sterile	1	3	Illumina single reads	54
NP0037	this study		Gopal Prasad, Parajuli	2009	Nepal	Kaski	Begnas	ND	Irrigated	Oryza	sativa	indica	Masuli	Panicle	Sterile	1	4	Illumina paired-end reads	8
NP0041	this study		Gopal Prasad, Parajuli	2009	Nepal	Kaski	Begnas	ND	Irrigated	Oryza	sativa	indica	Masuli	Panicle	Sterile	2	3	Illumina paired-end reads	9
NP0052	this study		Gopal Prasad, Parajuli	2008	Nepal	Kathmandu	Sangle VDC9	ND	Rainfed upland	Oryza	sativa	tropical japonica	Taichung	Panicle	Sterile	1	2	Illumina paired-end reads	8
NP0061	this study		Gopal Prasad, Parajuli	2008	Nepal	Kathmandu	Sangle VDC9	ND	Rainfed lowland	Oryza	sativa	indica	Khumal 8	Panicle	Sterile	2	3	Illumina paired-end reads	5
PH0014	Chiapello et al.**	PO6-6	Courtois, Brigitte	1980/07/08	Philippines	ND	Los Baños	ND	ND	Oryza	sativa	indica	Tetep	Leaf	ND	2	3	Solexa/mate-pair Titanium	56
PH0103	this study	BN209	ND	ND	Philippines	ND	nd	ND	ND	Oryza	sativa	indica	ND	ND	Sterile	2	3	Illumina single reads	22
PH0118	this study	43	ND	ND	Philippines	ND	nd	ND	ND	Oryza	sativa	indica	ND	ND	Sterile	2	3	Illumina single reads	64
PR0009	this study		Lima, Arlindo	1991/09/16	Portugal	ND	Sado Torre Do Cleri	ND	Irrigated	Oryza	sativa	temperate japonica	Ringo	Leaf	Sterile	1	2	Illumina single reads	33
SP0005	this study		ND	1994/09/15	Spain	Catalonia	Amposta, Salats	Farmer field	Irrigated	Oryza	sativa	temperate japonica	LIDO	Neck	Sterile	1	2	Illumina single reads	53
TH0012	Chiapello et al.**		Milazzo, Joëlle	1987/03/01	Thailand	ND	ND	ND	ND	Hordeum	vulgare	ND	ND	Grain	Fertile	1	1	Solexa/mate-pair Titanium	48
TH0014	this study		Milazzo, Joëlle	1987/03/01	Thailand	ND	ND	ND	ND	Hordeum	vulgare	ND	ND	Grain	Fertile	2	1	Illumina paired-end reads	10
TH0016	Chiapello et al.**		Milazzo, Joëlle	1987/03/01	Thailand	ND	ND	ND	ND	Hordeum	vulgare	ND	ND	Grain	Fertile	2	1	Solexa/mate-pair Titanium	53
TH0017	this study		Milazzo, Joëlle	1987/03/01	Thailand	ND	ND	ND	ND	Hordeum	vulgare	ND	ND	Grain	Fertile	2	1	Illumina paired-end reads	9
US0031	this study	793	Levy, Mory	1967/01/01	USA	Louisiana	nd	ND	Irrigated	Oryza	sativa	ND	ND	ND	ND	1	4	Illumina single reads	58
US0071	Chiapello et al.**	GrF2	Farman, Mark & Kohn, Linda	1998	USA	Kentucky	ND	ND	ND	Setaria	viridis	ND	ND	ND	ND	2	Setaria-infecting	Solexa/mate-pair Titanium	80
US0098	this study	A125	Correll, James	1992	USA	Arkansas	Lonoke	ND	Irrigated	Oryza	sativa	temperate japonica	Newbonnet	ND	ND	1	2	Illumina single reads	45
ND, No data: NA, Not Applicable; Mating type and female fertility had previously been determined***, or were determined as previously described****.
*Dean, R. A., Talbot, N. J., Ebbole, D. J., Farman, M. L., Mitchell, T. K., Orbach, M. J., ... & Birren, B. (2005). The genome sequence of the rice blast fungus Magnaporthe grisea. Nature, 434(7036), 980-986.
**Chiapello, H., Mallet, L., Guérin, C., Aguileta, G., Amselem, J., Kroj, T., ... & Fournier, E. (2015). Deciphering genome content and evolutionary relationships of isolates from the fungus magnaporthe oryzae attacking different host plants. Genome biology and evolution, 7(10), 2896-2912.
***Saleh D, Xu P, Shen Y, Li C, Adreit H, Milazzo J, et al. Sex at the origin: an Asian population of the rice blast fungus Magnaporthe oryzae reproduces sexually. Molecular Ecology. 2012;21(6):1330-44.
****Notteghem JL, Silue D. Distribution of the mating type alleles in Magnaporthe grisea populations pathogenic on rice. Phytopathology. 1992;82(4):421-4.
