# Supplementary material for: Coexistence of Multiple Endemic and Pandemic Lineages of the Rice Blast Pathogen
Source: mBio. 2018 Apr 3;9(2):e01806-17. doi: 10.1128/mBio.01806-17 (PMC5885030; doi:10.1128/mBio.01806-17)
Supplement: TABLE S3 [file mbo002183809st3.xlsx]

## Sheet: tableS3
Table S3. Binary interactions (infection: +; no infection: -; no data: empty cell) between rice varieties from three rice subspecies (left) or rice differential lines (right) and Magnaporthe oryzae isolates of six lineages
Pathogen lineage		Isolates		Rice subspecies/rice varieties																																									Resistance genes/Rice varieties
				Indica																						Tropical Japonica								Temperate Japonica											33	a	b	2	1
				Chau	93-11	Chiem Chanh	CO 18	Co39	DA 11	De Abril	GOGO LEMPUK	IR36	IR8	JC 92	JC120	JC93	PETA	Oryzica llanos 5	Padi Boenor	Pappaku	Kasalath	Rathuwee	RTS14	Bala		TREMBESE	Moroberekan	GOTAK GATIK	Canella De Ferro	Azucena	DHOLI BORO	Binulawan		Sariceltik	Nep Hoa Vang	Nipponbare	Kaw Luyoeng	Leung Pratew	Maratelli	Som Cau 70A	Aichi Asahi	BL1	C101 A51		IR64	Aichi Asahi	BL1	C101 A51	C104 LAC
1		TH0016		+		+	+	+		+	+		-		+	+	-	-	-	+	+	-	-	-		+	-	+	+	+	-	+		+	+	-	-	-	+	+	+	-	+		-	+	-	+	+
		TH0012		+	+	+	+	+	-	+	+	-	-	+	+	+	-	-	-	+	+	-	-	-		+	-	+	+	+	-	+		+	+	-	-	-	+	+	+	-	+		-	+	-	+	+
		Guy11		+	+	+	+	+	+	+	+	+	-	+	+	+	-	-	-	-	+	-	-	-		+	-	+	+	+	-	+		+	+	+	-	-	+	+	+	-	+		-	+	-	+	+
		CH0049			-	-			-	-		-		-		-	-	-	-	-		-	-	-		+	-		-		-			+	-	-	-	-	+	+	+	-	-		-	+	-	-	-
2		CH0092		+	-	-		+	-	-		+	-	-	-	-	-	-	-	-	-	-	-	-		-	-	-		-	-			+	-	+	-	-	+	+	+	+	-		-	+	+	-	+
		PR0009		+	-		+	+	-	-	+	+	-	-	+	-	-	-	-	-	+	-	-	-		-	-	-	-	-	-	-		+	+		-	-	+	+	+	-	-		-	+	-	-	-
		SP0005		+	-	-	+	+	-		+	+	-	-		-	-	-	-	-	-	-		-		-	-	-	-		-	-		+	+	+	-		+	+	+	-	-		-	+	-	-	-
		JP0010		+	-	-	+	+	-	-	+	+	-	-		-	-	-	-	-	-	-	-	-		-	-	-	-	-	-	-		+	+	+	-	-	+	+	+	-	-		-	+	-	-	-
		US0098		+	-	-	+	+	-		+	+	-	-	+	-	-	-	-	-	+	-	-	-		+	-	+	-	-	-	-		+	+	-		-	+	+	+	-	-		-	+	-	-	+
		HN0001		+	-	-	+	+	-	-	+	+	-	-		-	-	-	-	-	-	-	-	-		-	-	-	-		-	-		+	+	+	-	-	+	+	+	-	-		-	+	-	-	-
		FR0013		-	-	-	+	-	-	-	-	-	-	-	-	-	-	-	-	-	+	-	-	-		-	-	-	-	-	-	-		+	+	+	-	-	+	-	+	-	-		-	+	-	-	-
		IN0110		+	-	-	+	+		-	+	+	-	-		-	-	-	-	-	-	-		-		-	-		-		-	-		+	-	+	-		+		+	+	-		-	+	+	-	+
		MC0016		+	-	-		+	-		+	+	-	-	+	-	-	-	-		+	-	-	-			-	-	-		-	-		+	+	+			+	+	+	-	+		-	+	-	+	-
		CH0551		+	-	-	+	+	-		+	+	-	-		-	-	-	+	-	-	-	-	-			-	-	-	-	-	-		+		+	-	-	+	+	+	-	-		-	+	-	-	-
		CH0051		+	-		+	+		-		+		-	+	-	-	-	-	-	+	-		-		-	-	-	-		-	-		+			-	-	+	+	+	-	-		-	+	-	-	-
		FR0127		+	-	-	+	+			+	+	-	-		-	-	-		-		-	-	-		-	-	-	-		-	-		+	+		-	-	+	+	+	-			-	+	-		-
		BR0026		+	-	-		+		-	+	+	-		+			-	-	-	+	-	+	-		+	-	+			-			+			-	-		+	+	-	-		-	+	-	-
		SP0006		+	-	-	+	+	-		+	+	-	-	+	-	-	-	-	-		-	-	-		-	-	-	-	-	-	-		+	+	+	-	-	+	+	+	-	-		-	+	-	-	-
		CH0052		+	+	-	+	+	-	+	+	+		-	-	-	+	-	-	-	+		-	-		-	-	-	-	+	-	-		+	+	+	-	-	+	+	+	+	-		-	+	+	-	-
		CH0063		+	-	-	+	+	-	-	+	+	-	-	-	-	-	-	-	-	+	-	-	-		+	-	+	-		-	+		+	+	+	-	-	+	+	+	-	+		-	+	-	+	-
3		CL0026		+	+	+	+	+	+	+	+	+	+	-	+	-	+	-	+	+	+	+	+	+		+	-	+		-	+	+		+	+		+	+	+	+	+		-		+	+		-	+
		MD0929		+	-	-	+	+	+		+	+	-	+	+	+	-	-	-	-	+	-	+	-		+	-	+	+	+	-	+		+	+	+	-		+	+	+	-	-		-	+	-	-	+
		ML0025		+	+	-	+	+	-	+	+	+	+	-	-	-	+	-	-	-	+		-	-		-	-	-	+			+		+	+	+	-	-	+	+	+	+	-		-	+	+	-	-
		CD0203		+	+	-	+	+	-	+	+	+	+	-	-	-	+	-	+	+	+	+	-	+		+	-	+		+	+	+		+	+	-	+	-	+	+	+	-			-	+	-		-
		CH0549		+	+	-	+	+	-	+	+	+	+	-		-	+	-	+	+	+	+	-	-		+	-	+	+	+		+		+	+	+	+	-	+	+	+	+	-		-	+	+	-	-
		PH0014		+	+	+	+	+	+	+	+	+	+	+	+	+	+	-	-		+	+	+	+		-	-	-	+	+	+			+	+	-		+	+	+	+		-		+	+		-	-
		PH0118		+	+	+	+	+	+	+	+	+	+	+	+	+	+	-	-	-		+	+	+		-	-	-				-		+	+	-	-	+	+	+	+	-	-		+	+	-	-	-
		CL3-6-7		+	-	-	+	+	-	+	-	+		-	-	-	+	-	-	-	-	-	-	-		-	-	-	-	-	-	-		+	-	-	-	-	+	+	+	-	-		-	+	-	-	-
		CD0073		+	+	-	+	+	-	+	+	+	+	-	-	-	+	-	-	-	+	+	-	+		-	-	-	+	+	-	-		+	+	+	-	-	+	+	+	-	-		-	+	-	-	-
		CM0028		+	+	+	+	+	+	+		+	+	-	+	-	+	-	+	+	+	+	+			+	-	+	+		+	+		+	+	-	+		+	+	+	-	-		+	+	-	-	+
		CD0101		+	+	-	+	+	-	+		+	+	-	-	-	+	-	+	+	+	+	-	-		-	-	-	-	+	-	-		+	+	-	+	-	+	+	+	-	-		-	+	-	-	-
		CH0110		+	+	-	+	+	-	+	+	+		-	-	-	+	-	+		+		-	-		+	-	+	+	+	-	+		+	+		-	-	+	+	+		+		-	+		+
		CL0030		+	-	-	+	+			+	+	-	-	+	-	-	-	+		+	-	+	+		+	-	+	+	+	+	+		+	+			+	+	+	+	-	-		-	+	-	-
		PH0158		+	-	-	-	+	+	-	-	+	-	-	-	-	-	-	-	-	-	-	+	+		-	-	-	+	+	-	-		+	+	+	-	+		+	+	-	-		-	+	-	-	-
		BR0019		+	+	-	+	+	+	+	+	+	+	-	+	-	+	-	+	+	+	+	+	-		+	-	-	+	+		-		+	+	+	+	+	+	+	+	-	-		-	+	-	-	-
		MD1231		+	-		+	+	+	+	+	+	-	-	+	-	-	-	-		+	-	+			+	-	+	+	+	-	+		+	+	+	-	+	+	+	+	-	-		-	+	-	-	+
		PH0103		+		-	+	+	+	+	+	+	-	+	+	+	-	-	+	+	+	+	+	+		-	-	+	+	+				+	+	-	+	+	+	+	+	-	+		-	+	-	+	-
		MD0116		+	-		+	+	+	+	+	+	-	-	+	-	-	-	-	-	+	-	+	-		+		+	+	+	-	+		+	+	+	-	+	+	+	+	-	-		-	+	-	-	+
		PH0019		+	+	-	+	+	-	+		+	+	-	-	-	+	-	-	-	+	+	-	+		-	-	-	-			+		+		-	-	-	+	+	+				-	+			+
		BD0024		+	-	-		+			+	+	-		+			-	-	-		-		-		+	-				-			+		+	-		+	+	+	-	-		-	+	-	-	-
4		IN0072		+	-	-	+	+	+	-	+	+	-	-	+	-	-	-	-	-	+	-	-	-		-	-	-	+		-	+		+	+	+	-		+	+	+		-		-	+		-	+
		IN0017		+	+	-	+	+	-	+	-	+	-	-	-	-	-	-	+	+	+	+	-	-		+	-	+	-	+	-	-		+	+	+	+	-	+	+	+	-	-		-	+	-	-	+
		IN0059		+	+	-	+	+		+	+	+	+	-	-	-	+	-	-	-	+	+		-		-	-	-		+	-	+		+	+		-	-	+	+	+	+	-		-	+	+	-	-
		IN0082		+	+	-	+	+	-	+	+	+	+	-	-	-	+	-	-	-	+	+	-	-		-		-	-	+		-		+	+		-	-	+	+	+	+	-		-	+	+	-	+
		US0031		+	+		+	+	+	+	+	+	+		+	+	+	-	+	+	+			-		+	-	+	-	+	-	-		+	+	+	-	-	+	+	+	+	-		-	+	+	-	+
		IN0094		+		-	+	+	+	-	+	+	-	+	+	+	-	-	-	-	+	-	+	-			-	+	-		-	-		+	+		-	+	+	+	+	-	-		-	+	-	-	+
5 or 6		RS0004			-	-	-	-	-	-			-	-		-	-	-	-	-	-	-	-	-			-	-	-	-	-	-		+			-	-	+	-		-	-		-		-	-	-
		IN0114		+	+	-	+	+	-	+		-	-	-	-	-	-	-	+	-	+	+	-	-		+	-		-		-	-		+	-	-		-	+	+	+	-	+		-	+	-	+	-
		CH0043		+	+	+	+	+		+	+	+	-	-	+	-	-	-	-		+	-	-	-		+	-	+	+		-	+		+	+	-	-	-	+	+	+	-	+		-	+	-	+	+
		MD0187		+	-	-	+	+	+	+	+	+	-	+	+	+	-	-	-	-	+	-	+	-		-	-	-	-	+		-		+	+		-		+	+	+	-	-		-	+	-	-	+
		VT0003		+		-	+	+	-	+	+	+	-	-	+	-	-	-	-	-	+	-	+	-		-		-	-	+	-			+	+	+	-		+	+	+	-	-		-	+	-	-	+
		IN0115			-	-	+	+	-	-	-	-	-	-	-	-	-	-	-	-		-	-	-		-	-	-	-		-	-		+	-	-	-	-	+		+	-	-		-	+	-	-	+
		US0041		+		-	+	+	-	+	+	+	-	-	-	-	-	-		-	+	-	-	-		-	-		-	+	-	-		+	+			-	+	+	+	-	-		-	+	-	-	-
		CH0333		-	-	-	+	-		-	-	-	-	-	-	-	-	-		-	+	-	-	-		-	-	+	+	+		-		+		+	-	-	+	-	-	-	-		-	-	-	-	-
		CH0533		+	-	-	+	+	+	-			-	-	+	-	-	-	-	-		-		-		-	-	-	-	-	-			+	-	-		-	+		+	-			-	+	-		+
		IN0116		+	-	-	+	+	-	+	+	+	-	-	-	-	-	-	+	-	+	-	-	-		+	-	+	-	+	-	-		+	+	+	-	-	+	+	+	-	-		-	+	-	-	-
		PH0012		-	-	-	+	-		-	-	-	-	-	-	-	-	-		-	+	-	+	-		-	-	-		+	-	-		+	+	+		+	+	-	-	-	-		-	-	-	-	-
		CH0072		-	-	-	+	-		-	-	-	-	-	-	-	-	-		-	+	-	-	-		-	-	+	+	+	-	-		+		+	-	-	+	-	-	-	-		-	-	-	-	-
[truncated: 14 more columns]
