# Supplementary material for: Coexistence of Multiple Endemic and Pandemic Lineages of the Rice Blast Pathogen
Source: mBio. 2018 Apr 3;9(2):e01806-17. doi: 10.1128/mBio.01806-17 (PMC5885030; doi:10.1128/mBio.01806-17)
Supplement: TABLE S4 [file mbo002183809st4.xlsx]

## Sheet: S4
Table S4. General linear model analysis of the proportion of compatible interactions (A) and contrasts results for the analysis of the proportion of compatible interactions (B)
(A)
	df	Deviance	Resid. df	Resid. Dev	Pr(>χ2)
Null			1584	2197.1
Host subspecies	2	126.57	1582	2070.5	< 2.2e-16 ***
Pathogen lineage	3	119.11	1579	1951.4	< 2.2e-16 ***
Host subspecies x Pathogen lineage	6	31.9	1573	1919.5	1.705e-05 ***
(B)
Effects	Estimate	Std. Error	z-value	Pr(>|z|)
(Intercept)	-0.2733	0.2243	-1.218	0.223062
tropical japonica	0.8487	0.4732	1.793	0.072904
temperate japonica	0.7841	0.4285	1.83	0.067286
lineage 2	-0.7117	0.2561	-2.779	0.005447**
lineage 3	0.6573	0.245	2.683	0.007298**
lineage 4	0.3198	0.2852	1.121	0.262121
tropical japonica: lineage 2	-2.2729	0.6126	-3.71	0.000207***
temperate japonica: lineage 2	1.1419	0.4923	2.319	0.02037*
tropical japonica: lineage 3	-1.1326	0.5168	-2.192	0.028401*
temperate japonica: lineage 3	0.2954	0.4872	0.606	0.544248
tropical japonica: lineage 4	-1.5883	0.6164	-2.577	0.009972**
temperate japonica: lineage 4	0.5275	0.5953	0.886	0.375552
*P<0.05, **P<0.01, ***P<0.001
