# Supplementary material for: Coexistence of Multiple Endemic and Pandemic Lineages of the Rice Blast Pathogen
Source: mBio. 2018 Apr 3;9(2):e01806-17. doi: 10.1128/mBio.01806-17 (PMC5885030; doi:10.1128/mBio.01806-17)
Supplement: TABLE S5 [file mbo002183809st5.xlsx]

## Sheet: S5
Table S5. General linear model analysis of the proportion of R genes overcome (A) and contrasts results for the analysis of the proportion of the proportion of R genes overcome using a general linear model (B)
(A)
	df	Deviance	Resid. df	Resid. Dev	Pr(>χ2)
Null			806	1088.8
Lineage	3	25.582	803	1063.2	1.2e-5 ***
(B)
Effects	Estimate	Std. Error	z-value	Pr(>|z|)
(Intercept)	0.1719	0.2399	0.716	0.47383
lineage 2	-1.0563	0.2731	-3.868	0.00011***
lineage 3	-0.3937	0.2627	-1.498	0.13401
lineage 4	-0.2519	0.3125	-0.806	0.42015
***P<0.001
