# Supplementary material for: Coexistence of Multiple Endemic and Pandemic Lineages of the Rice Blast Pathogen
Source: mBio. 2018 Apr 3;9(2):e01806-17. doi: 10.1128/mBio.01806-17 (PMC5885030; doi:10.1128/mBio.01806-17)
Supplement: TABLE S6 [file mbo002183809st6.xlsx]

## Sheet: Table S6
Table S6. Distribution of putative migrant mutations, list of predicted genes matching putative migrant mutations and functional enrichment analysis.
key:
S6A tab. Distribution of migrant mutations identified using Chromosome painting (A) and an approach based on lineage-diagnostic singletons (B).
S6B tab. List of predicted genes matching putative migrant mutations.
S6C tab. Functional enrichment analysis of the gene set matching the 464 migrant mutations identified in lineage 1 using Chromosome painting.
S6D tab. List of predicted genes matching putative migrant genomic segments.

## Sheet: S6A
Table S6A. Distribution of migrant mutations identified using Chromosome painting (A) and an approach based on lineage-diagnostic singletons (B).
(A) Chromosome painting
recipient/lineage isolate		donor lineage
lineage1		1	2	3	4	5	6
	CH1019	NA	4	25	4	11	25
	CH999	NA	1	19	7	10	5
	LA21	NA	10	9	8	14	6
	LA5	NA	2	14	2	27	5
	TH12	NA	1	27	3	10	0
	TH14	NA	0	0	5	4	2
	TH16	NA	3	0	6	3	4
	TH17	NA	28	15	3	15	10
	70-15	NA	116	0	1	0	0
(B) lineage-diagnostic singletons
recipient/lineage isolate		donor lineage
lineage1		1	2	3	4	5	6
	CH1019	NA	3	24	4	1	24
	CH999	NA	1	13	7	5	3
	LA21	NA	7	11	5	6	8
	LA5	NA	1	25	0	3	2
	TH12	NA	1	2	3	0	0
	TH14	NA	0	0	2	0	2
	TH16	NA	2	0	1	0	1
	TH17	NA	28	13	3	8	10
	70-15	NA	47	0	0	0	0
lineage2
	CH0063	0	NA	0	0	0	1
lineage3
	PH0118	0	0	NA	1	0	0
lineage4
	IN0072	0	1	0	NA	0	0
lineage5
	CH0333	8	12	10	14	NA	2
	CH532	1	12	14	21	NA	2
lineage6
	CH1016	1	115	7	10	7	NA
NA: not applicable

## Sheet: S6B
Table S6B. List of predicted genes matching putative migrant mutations. Functional annotation of the genes is given only for functional categories that were significant in enrichment analysis.
Dataset: 276 migrant mutations identified in lineage 1 using the lineage-diagnostic SNPs approach			Dataset: Whole set of 515 migrant mutations identified using the lineage-diagnostic SNPs approach			Dataset: 464 migrant mutations identified in lineage 1 using Chromosome painting
Genes	Functional annotation		Genes	Functional annotation		Genes	Functional annotation
MGG_16138			MGG_16138			MGG_13782
MGG_02503			MGG_02503			MGG_02493
MGG_06639			MGG_06639			MGG_16138
MGG_06706			MGG_06706			MGG_02503
MGG_02183			MGG_02183			MGG_06639
MGG_05626			MGG_05626			MGG_06706
MGG_16427			MGG_16427	NLR		MGG_02183
MGG_13140			MGG_13140			MGG_16058
MGG_04575			MGG_04575			MGG_05626
MGG_04619			MGG_04619			MGG_16427
MGG_14742			MGG_14742			MGG_13140
MGG_04729			MGG_04729			MGG_02201
MGG_04762			MGG_04762			MGG_13800
MGG_04831			MGG_04831			MGG_05450
MGG_08875			MGG_08875			MGG_05451
MGG_08885			MGG_08885			MGG_04575
MGG_08924			MGG_08924			MGG_04619
MGG_08935			MGG_08935			MGG_14742
MGG_01375			MGG_01375			MGG_04729
MGG_07050			MGG_07050			MGG_04762
MGG_07059			MGG_07059			MGG_04831
MGG_15888			MGG_15888			MGG_08875
MGG_07245			MGG_07245			MGG_08885
MGG_01336			MGG_01336			MGG_08924
MGG_07302			MGG_07302			MGG_08935
MGG_08369			MGG_08369			MGG_01375
MGG_12309			MGG_12309			MGG_07050
MGG_12424			MGG_12424			MGG_07059
MGG_08054			MGG_08054			MGG_15888
MGG_08139			MGG_08139			MGG_07245
MGG_08146			MGG_08146			MGG_14087
MGG_08158			MGG_08158			MGG_01336
MGG_08162			MGG_08162			MGG_07302
MGG_08169			MGG_08169			MGG_08369
MGG_12421			MGG_12421			MGG_10436
MGG_09119			MGG_09119			MGG_12309
MGG_09085			MGG_09085			MGG_08197
MGG_03204			MGG_03204			MGG_08199
MGG_06615			MGG_06615			MGG_15879
MGG_17256			MGG_17256			MGG_12424
MGG_17061			MGG_17061			MGG_08054
MGG_17084			MGG_17084			MGG_08139
MGG_03415			MGG_03415			MGG_08146
MGG_08594			MGG_08594			MGG_08158
MGG_14704			MGG_14704			MGG_08162
MGG_11633			MGG_11633			MGG_08169
MGG_00203			MGG_00203			MGG_12421
MGG_17477			MGG_17477			MGG_12480
MGG_17529			MGG_17529			MGG_09119
MGG_00866			MGG_00866			MGG_13309
MGG_00792			MGG_00792			MGG_13286
MGG_11584			MGG_11584			MGG_07388
MGG_00282			MGG_00282			MGG_05086
MGG_14722			MGG_14722			MGG_16976
MGG_00856			MGG_00856			MGG_05856
MGG_00673			MGG_00673			MGG_09085
MGG_00149			MGG_00149			MGG_09149
MGG_01017			MGG_01017			MGG_07634
MGG_01014			MGG_01014			MGG_07674
MGG_00207			MGG_00207			MGG_07551
MGG_00195			MGG_00195			MGG_10671
MGG_00193			MGG_00193			MGG_03204
MGG_00157			MGG_00157			MGG_03223
MGG_00155			MGG_00155			MGG_17135
MGG_00152			MGG_00152			MGG_06615
MGG_00151			MGG_00151			MGG_17256
MGG_11654			MGG_11654			MGG_17061
MGG_00146			MGG_00146			MGG_17084
MGG_00143			MGG_00143			MGG_03415
MGG_00142			MGG_00142			MGG_08594
MGG_00138			MGG_00138			MGG_14704
MGG_00136			MGG_00136			MGG_11633
MGG_17533			MGG_17533			MGG_00203
MGG_11674			MGG_11674			MGG_00621
MGG_03765			MGG_03765			MGG_17477
MGG_17821			MGG_17821			MGG_17529
MGG_14173			MGG_14173			MGG_14711
MGG_09850			MGG_09850			MGG_00866
MGG_09812			MGG_09812			MGG_00792
MGG_09426			MGG_09426			MGG_11584
MGG_08785			MGG_08785			MGG_00282
MGG_04263			MGG_04263			MGG_14722
MGG_09833			MGG_09833			MGG_00856
MGG_09829			MGG_09829			MGG_11491
MGG_09798			MGG_09798			MGG_00673
MGG_15429			MGG_15429			MGG_00660
MGG_02597			MGG_02597			MGG_00529
MGG_02916			MGG_02916			MGG_00149
MGG_02986			MGG_02986			MGG_01017
MGG_10330			MGG_10330			MGG_01014
MGG_02977			MGG_02977			MGG_00793
MGG_17903			MGG_17903			MGG_00249
MGG_17914			MGG_17914			MGG_17496
			MGG_02235			MGG_11632
			MGG_05384	NLR		MGG_00211	GO:0016042: lipid catabolic process
			MGG_16373			MGG_00207
			MGG_01971			MGG_17507
			MGG_01973			MGG_00195
			MGG_08837			MGG_00193
			MGG_08843			MGG_00183
			MGG_08846			MGG_00176
			MGG_08847			MGG_00164
			MGG_15520			MGG_00163
			MGG_10481	NLR		MGG_00157
			MGG_12264			MGG_00155
			MGG_08826			MGG_00152
			MGG_04368			MGG_00151
			MGG_08386			MGG_11654
			MGG_05040			MGG_00146
			MGG_16853			MGG_00143
			MGG_16867			MGG_00142
			MGG_16961			MGG_00138
			MGG_12958			MGG_00136
			MGG_05000			MGG_17533
			MGG_05002			MGG_00112
			MGG_12735			MGG_00096
			MGG_06332			MGG_17539
			MGG_17226			MGG_11674
			MGG_10019			MGG_00015
			MGG_03492			MGG_03765
			MGG_03352			MGG_09355
			MGG_06629			MGG_17821
			MGG_17002			MGG_14173
			MGG_17410			MGG_09850
			MGG_11541			MGG_09812
			MGG_00599			MGG_17607
			MGG_00561			MGG_15380
			MGG_00514			MGG_03759
			MGG_00450			MGG_03758
			MGG_01133			MGG_09426
			MGG_17314			MGG_08785
			MGG_00126			MGG_04263
			MGG_00773			MGG_09833
			MGG_00754			MGG_09829
			MGG_00222			MGG_09798
			MGG_12026			MGG_17844
			MGG_10131			MGG_15429
			MGG_02242			MGG_14061
			MGG_06851			MGG_02659
			MGG_01849			MGG_02597
			MGG_05856	NLR		MGG_14057	GO:0016042: lipid catabolic process
			MGG_05900			MGG_09600	GO:0016042: lipid catabolic process
			MGG_06022			MGG_03002
			MGG_06057			MGG_02986
			MGG_06124			MGG_09610
			MGG_06136			MGG_02916
			MGG_06143			MGG_03091
			MGG_06216			MGG_03082
			MGG_13007			MGG_03074
			MGG_04853			MGG_03067
			MGG_04890			MGG_03059
			MGG_04979			MGG_17884
			MGG_05089			MGG_15443
			MGG_16874			MGG_03004
			MGG_05120			MGG_10330
			MGG_05164			MGG_02977
			MGG_05165			MGG_17903
			MGG_05198			MGG_02939
			MGG_05209			MGG_02938
			MGG_07872			MGG_17914
			MGG_07959
			MGG_07493
			MGG_03580
			MGG_08434
			MGG_17178
			MGG_09995
			MGG_11463
			MGG_00918
			MGG_00901
			MGG_00889
			MGG_00400
			MGG_00291
			MGG_01007
			MGG_00990
			MGG_00981
			MGG_14641
			MGG_04209
			MGG_04191
			MGG_14907
			MGG_04170
			MGG_04144
			MGG_03977
			MGG_03887
			MGG_12047	NLR
			MGG_17767
			MGG_17768
			MGG_17779
			MGG_12231
			MGG_10415
			MGG_12613
			MGG_12616

## Sheet: S6C
Table S6C. Functional enrichment analysis of the gene set matching the 464 migrant mutations identified in lineage 1 using Chromosome painting
gene set	genes matching migrant mutations	genesnot matching migrant mutations	pvalue
HET-domain gene	1	39
not HET-domain gene	190	12363	0.457892
MAX effector	0	17
not MAX effector	191	12385	1
NLR	5	34
not NLR	186	12368	0.000288501
Small secreted protein	4	518
Not Small secreted protein	187	11884	0.959329

## Sheet: S6D
Table S6D. List of predicted genes matching putative migrant genomic segments. Functional annotation of the genes is given only for functional categories that were significant in enrichment analysis and that represented more than 5 genes.
isolate: CH999	Functional annotation	isolate: CH1019	Functional annotation	isolate: TH17	Functional annotation	isolate: TH17	isolate: TH17	isolate: 70-15	isolate: 70-15	isolate: 70-15	isolate: LA21	isolate: LA5	isolate: CH1019	isolate: CH1019
chromosome: 1		chromosome: 2		chromosome: 4		chromosome: 6	chromosome: 6	chromosome: 5	chromosome: 6	chromosome: 7	chromosome: 6	chromosome: 5	chromosome: 2	chromosome: 5
start: 1790869		start: 1018888		start: 805183		start: 1375868	start: 624262	start: 3518854	start: 3967489	start: 75868	start: 4035455	start: 808523	start: 6194817	start: 3710620
stop: 2471582		stop: 2177484		stop: 1945746		stop: 1378633	stop: 632003	stop: 4431431	stop: 4104206	stop: 1073655	stop: 4085178	stop: 2061998	stop: 6933463	stop: 3803371
MGG_06636		MGG_10204		MGG_03549		MGG_04263	MGG_14279	MGG_11649	MGG_15427	MGG_17876	MGG_09802	MGG_00829	MGG_15881	MGG_11644
MGG_06637		MGG_04724		MGG_03463				MGG_11644	MGG_14155	MGG_17877	MGG_15428	MGG_00821	MGG_15880	MGG_11643
MGG_06678		MGG_10200		MGG_03738				MGG_11643	MGG_15425	MGG_17874	MGG_09804	MGG_00820	MGG_15883	MGG_00187
MGG_06638		MGG_04723		MGG_03739				MGG_17543	MGG_15424	MGG_03108	MGG_09805	MGG_00823	MGG_15882	MGG_00201
MGG_06639		MGG_10202		MGG_03734				MGG_17547	MGG_09828	MGG_17872	MGG_09806	MGG_00822	MGG_15885	MGG_00203
MGG_16155		MGG_10203		MGG_03735				MGG_00109	MGG_09829	MGG_17873	MGG_09807	MGG_00825	MGG_15884	MGG_00202
MGG_02526		MGG_04728		MGG_03736				MGG_00106	MGG_09804	MGG_17870	MGG_09798	MGG_00824	MGG_15887	MGG_17511
MGG_06703		MGG_04729		MGG_03737				MGG_00104	MGG_09805	MGG_12522	MGG_15427	MGG_00827	MGG_15886	MGG_17510
MGG_02524		MGG_04659		MGG_03731				MGG_00105	MGG_09806	MGG_10307	MGG_09812	MGG_00826	MGG_15888	MGG_17513
MGG_02525		MGG_04652		MGG_03733				MGG_00102	MGG_09807	MGG_17878	MGG_14156	MGG_17379	MGG_12349	MGG_17512
MGG_02522		MGG_04758		MGG_03635				MGG_00103	MGG_09822	MGG_17879	MGG_14157	MGG_17378	MGG_12348	MGG_17514
MGG_02523		MGG_04656		MGG_03634				MGG_00100	MGG_09820	MGG_02939	MGG_09811	MGG_00858	MGG_07150	MGG_11636
MGG_02520		MGG_04657		MGG_03637				MGG_00101	MGG_09821	MGG_02938	MGG_17843	MGG_00859	MGG_07233	MGG_11638
MGG_06705		MGG_04654		MGG_03636				MGG_00021	MGG_14154	MGG_17875	MGG_17842	MGG_11474	MGG_07088	MGG_00199
MGG_02441		MGG_04655		MGG_03631				MGG_00020	MGG_09827	MGG_02923	MGG_09810	MGG_17370	MGG_07089	MGG_00198
MGG_02440		MGG_04751		MGG_03630				MGG_00023	MGG_14156	MGG_02933		MGG_00856	MGG_07086	MGG_00195
MGG_02443	GO:0009405: pathogenesis	MGG_11382		MGG_03633				MGG_00022	MGG_14157	MGG_12552		MGG_00857	MGG_07087	MGG_00194
MGG_02442		MGG_11383		MGG_03632				MGG_00024	MGG_17843	MGG_02937		MGG_00850	MGG_07084	MGG_17508
MGG_02445		MGG_10158		MGG_03639				MGG_00026	MGG_17842	MGG_12551		MGG_11471	MGG_07085	MGG_17509
MGG_02444		MGG_10159		MGG_03638				MGG_00223	MGG_17841	MGG_14217		MGG_00852	MGG_07082	MGG_00190
MGG_02447		MGG_08908		MGG_03741				MGG_00222	MGG_17840	MGG_17859		MGG_17376	MGG_07083	MGG_00193
MGG_02446		MGG_10154		MGG_03740				MGG_00221	MGG_17844	MGG_02989		MGG_00919	MGG_07080	MGG_17506
MGG_16129		MGG_10155		MGG_03743				MGG_00220	MGG_09794	MGG_14216		MGG_00931	MGG_07081	MGG_17507
MGG_16128		MGG_08904		MGG_17078				MGG_00227	MGG_09795	MGG_17871		MGG_14657	MGG_12345
MGG_16127	GO:0009405: pathogenesis	MGG_10157	GO:0000723: telomere maintenance	MGG_17079				MGG_00226	MGG_09796	MGG_14215		MGG_14656	MGG_07129
MGG_16126	GO:0009405: pathogenesis	MGG_10150		MGG_17054				MGG_00225	MGG_09797	MGG_12560		MGG_14655	MGG_07128
MGG_16125		MGG_08903		MGG_17055				MGG_00187	MGG_09798	MGG_10288		MGG_14652	MGG_07121
MGG_06674		MGG_08900		MGG_17056				MGG_00184	MGG_09802	MGG_10289		MGG_00810	MGG_07120
MGG_02519		MGG_10153		MGG_17057				MGG_14706	MGG_15429	MGG_03039		MGG_00958	MGG_07123
MGG_02518		MGG_08888		MGG_17050				MGG_00183	MGG_15428	MGG_03038		MGG_00918	MGG_07125
MGG_02513		MGG_08887		MGG_17051				MGG_00180	MGG_09819	MGG_03037		MGG_00951	MGG_07124
MGG_02512		MGG_08885		MGG_17052				MGG_00181	MGG_09818	MGG_17883		MGG_00937	MGG_07127
MGG_02511		MGG_08884		MGG_17053				MGG_00241	MGG_15423	MGG_10286		MGG_00799	MGG_07126
MGG_02510		MGG_08883		MGG_17058				MGG_14708	MGG_09830	MGG_03034		MGG_00798	MGG_12354
MGG_02517		MGG_08881		MGG_17059				MGG_11650	MGG_09833	MGG_10280		MGG_00797	MGG_12357
MGG_02516		MGG_08880		MGG_17075				MGG_00177	MGG_09814	MGG_03032		MGG_00795	MGG_12350
MGG_02515		MGG_04577		MGG_03668				MGG_11652	MGG_09813	MGG_10282		MGG_00793	MGG_07242
MGG_02514		MGG_04576		MGG_14008				MGG_17503	MGG_09812	MGG_17882		MGG_00792	MGG_07243
MGG_02458		MGG_04575		MGG_14009				MGG_11654	MGG_09811	MGG_14219		MGG_00791	MGG_07244
MGG_02459		MGG_04817		MGG_13526				MGG_00176	MGG_09810	MGG_14211		MGG_00790	MGG_07245
MGG_02453		MGG_11330		MGG_13527				MGG_11658	MGG_09817	MGG_02928		MGG_00722	MGG_07132
MGG_02450		MGG_11337		MGG_13529				MGG_00243	MGG_14162	MGG_02929		MGG_00720	MGG_07130
MGG_02451		MGG_11336		MGG_03684				MGG_00175	MGG_09816	MGG_17899		MGG_00721	MGG_07131
MGG_02456		MGG_11335		MGG_03685				MGG_00190		MGG_02922		MGG_00726	MGG_07136
MGG_02457		MGG_08832		MGG_03686				MGG_17511		MGG_10330		MGG_00725	MGG_07137
MGG_02454		MGG_08833		MGG_03687				MGG_00130		MGG_02920		MGG_00729	MGG_07134
MGG_16130		MGG_08830		MGG_03680				MGG_00137		MGG_02921		MGG_00865	MGG_07135
MGG_16145		MGG_08831		MGG_03681				MGG_00136		MGG_02926		MGG_00960	MGG_12327
MGG_16132		MGG_08836		MGG_03682				MGG_00135		MGG_02927		MGG_00867	MGG_12329
MGG_16133		MGG_08837	GO:0000723: telomere maintenance	MGG_03683				MGG_00086		MGG_02924		MGG_00949	MGG_07187
MGG_16134		MGG_08834		MGG_03565				MGG_17548		MGG_02925		MGG_00861	MGG_07184
MGG_16135		MGG_08835		MGG_03564				MGG_00139		MGG_03012		MGG_00860	MGG_07183
MGG_16136		MGG_08838		MGG_03567				MGG_00138		MGG_17922		MGG_00863	MGG_07182
MGG_16144		MGG_08839		MGG_03566				MGG_17513		MGG_03015		MGG_00961	MGG_07181
MGG_16138		MGG_10124		MGG_03561				MGG_00032		MGG_03014		MGG_00942	MGG_07180
MGG_11913		MGG_10127		MGG_03560				MGG_00033		MGG_03020		MGG_00943	MGG_07235
MGG_06683		MGG_10126		MGG_03562				MGG_17512		MGG_03021		MGG_00940	MGG_07234
MGG_06682		MGG_15584		MGG_03442				MGG_00238		MGG_03022		MGG_00941	MGG_07237
MGG_06681		MGG_15585		MGG_03443				MGG_00239		MGG_03023		MGG_11526	MGG_07231
MGG_06680		MGG_15586		MGG_03440				MGG_00035		MGG_03025		MGG_00947	MGG_07230
MGG_02508		MGG_15587		MGG_03441				MGG_00234		MGG_03026		MGG_11524	MGG_07189
MGG_02509		MGG_15580		MGG_03446				MGG_17515		MGG_03027		MGG_11525	MGG_07188
MGG_06685		MGG_15581		MGG_03444				MGG_00039		MGG_03028		MGG_00965	MGG_15081
MGG_06684		MGG_15582		MGG_03666				MGG_00230		MGG_03029		MGG_00899	MGG_07109
MGG_02504		MGG_15583		MGG_03448				MGG_00232		MGG_17923		MGG_00890	MGG_15875
MGG_02505		MGG_15588		MGG_03449				MGG_00082		MGG_14988		MGG_00891	MGG_07103
MGG_06689		MGG_15589		MGG_03667				MGG_14716		MGG_02997		MGG_00892	MGG_07102
MGG_02507		MGG_04616		MGG_13552				MGG_14717		MGG_02996		MGG_00893	MGG_07101
MGG_02501		MGG_04617		MGG_13557				MGG_14714		MGG_17917		MGG_00896	MGG_07100
MGG_02502		MGG_04614		MGG_13559				MGG_14715		MGG_17892		MGG_00897	MGG_15083
MGG_02503		MGG_04615		MGG_03705				MGG_14712		MGG_02993		MGG_17335	MGG_15877
MGG_02469		MGG_04612		MGG_03704				MGG_14713		MGG_02992		MGG_17334	MGG_07170
MGG_02468		MGG_04613		MGG_03707				MGG_14711		MGG_02991		MGG_17337	MGG_07171
MGG_02467		MGG_04759		MGG_03669				MGG_00080		MGG_02990		MGG_17336	MGG_07198
MGG_02466		MGG_04611		MGG_03701				MGG_14718		MGG_17919		MGG_17331	MGG_07199
MGG_02465		MGG_04752		MGG_03700				MGG_14719		MGG_17918		MGG_17330	MGG_12330
MGG_02464		MGG_04618		MGG_03703				MGG_11627		MGG_02999		MGG_17333	MGG_07210
MGG_02463		MGG_04619		MGG_03662				MGG_11684		MGG_02998		MGG_17332	MGG_12336
MGG_02462		MGG_04818		MGG_03663				MGG_00050		MGG_02919		MGG_11478	MGG_12370
MGG_02461		MGG_04819		MGG_03661				MGG_17540		MGG_03017		MGG_17339	MGG_12335
MGG_02460		MGG_04815		MGG_03709				MGG_00124		MGG_02917		MGG_17338	MGG_07190
MGG_06669		MGG_04816		MGG_03708				MGG_00125		MGG_02948		MGG_17371	MGG_07191
MGG_06668		MGG_15550		MGG_03664				MGG_00126		MGG_02915		MGG_11475	MGG_07192
MGG_16147		MGG_10198		MGG_03665				MGG_00127		MGG_02914		MGG_17373	MGG_12339
MGG_16146		MGG_10199		MGG_17069				MGG_00120		MGG_02913		MGG_17372	MGG_07194
MGG_16141		MGG_10192		MGG_17068				MGG_00242		MGG_02911		MGG_17375	MGG_07195
MGG_16140		MGG_10193		MGG_17064				MGG_00123		MGG_02949		MGG_17374	MGG_07197
MGG_16143		MGG_10194		MGG_17067				MGG_00233		MGG_03103		MGG_11472	MGG_07228
MGG_16142		MGG_10195		MGG_17066				MGG_00128		MGG_03102		MGG_11473	MGG_07229
MGG_06661		MGG_10196		MGG_17061				MGG_00129		MGG_03101		MGG_17340	MGG_07226
MGG_06660		MGG_10197		MGG_17060				MGG_00134		MGG_10309		MGG_17341	MGG_07227
MGG_06662		MGG_14764	GO:0000723: telomere maintenance	MGG_17062				MGG_14722		MGG_10308		MGG_17342	MGG_07224
MGG_16149		MGG_14763		MGG_13518				MGG_14721		MGG_03104		MGG_00962	MGG_07225
MGG_16148		MGG_14760		MGG_13514				MGG_17519		MGG_10305		MGG_00884	MGG_07222
MGG_06667		MGG_08874		MGG_13517				MGG_17518		MGG_02935		MGG_17344	MGG_07223
MGG_06666		MGG_08875		MGG_13511				MGG_00245		MGG_03109		MGG_00882	MGG_07220
MGG_11908		MGG_08873		MGG_13510				MGG_00088		MGG_10306		MGG_17346	MGG_07221
MGG_11904		MGG_08871		MGG_13512				MGG_00087		MGG_10301		MGG_17347	MGG_07110
MGG_11906		MGG_10164		MGG_03532				MGG_17510		MGG_10300		MGG_17384	MGG_07058
MGG_11907		MGG_15568		MGG_17090				MGG_00085		MGG_03055		MGG_17385	MGG_07112
MGG_11902		MGG_15569		MGG_03530				MGG_00084		MGG_03054		MGG_17386	MGG_07115
MGG_11903		MGG_10160		MGG_03531				MGG_00083		MGG_03057		MGG_17387	MGG_07116
MGG_06694		MGG_10163		MGG_03536				MGG_17514		MGG_03056		MGG_17380	MGG_07117
MGG_06695		MGG_10162		MGG_03537				MGG_00081		MGG_03051		MGG_17381	MGG_07118
MGG_06696		MGG_15562		MGG_03535				MGG_17516		MGG_03016		MGG_17382	MGG_07050
MGG_06690		MGG_15563		MGG_03538				MGG_11636		MGG_03053		MGG_17383	MGG_07053
MGG_06691		MGG_15560		MGG_03539				MGG_11634		MGG_03079		MGG_17388	MGG_07052
MGG_06692		MGG_15561		MGG_17092				MGG_11632		MGG_03059		MGG_17389	MGG_07055
MGG_06693		MGG_15566		MGG_17093				MGG_11633		MGG_03058		MGG_00768	MGG_07054
MGG_02521		MGG_15564		MGG_17094				MGG_11638		MGG_17906		MGG_00769	MGG_07057
MGG_06699		MGG_15565		MGG_03627				MGG_00018		MGG_17907		MGG_00764	MGG_12337
MGG_02471		MGG_08911		MGG_03624				MGG_00019		MGG_17904		MGG_00765	MGG_15845
MGG_02472		MGG_11360		MGG_03625				MGG_17546		MGG_17905		MGG_00760	MGG_15847
MGG_02473		MGG_11362		MGG_03623				MGG_00016		MGG_17902		MGG_00922	MGG_15846
MGG_02474		MGG_04825		MGG_03620				MGG_00017		MGG_17903		MGG_00888	MGG_15849
MGG_02475		MGG_04824		MGG_03621				MGG_00151		MGG_17900		MGG_00906	MGG_15848
MGG_02476		MGG_04827		MGG_03587				MGG_00150		MGG_10322		MGG_00907	MGG_07213
MGG_02477		MGG_04826		MGG_03586				MGG_00153		MGG_02940		MGG_00904	MGG_07212
MGG_02478		MGG_04821		MGG_03585				MGG_00152		MGG_14203		MGG_00905	MGG_07211
MGG_02479		MGG_04822		MGG_03584				MGG_00155		MGG_17908		MGG_00900	MGG_07193
MGG_16156		MGG_04829		MGG_03583				MGG_00154		MGG_17909		MGG_00901	MGG_07217
MGG_16157		MGG_04828		MGG_03582				MGG_00157		MGG_03078		MGG_17377	MGG_07216
MGG_16154		MGG_04651	GO:0000723: telomere maintenance	MGG_03581				MGG_00156		MGG_02941		MGG_17348	MGG_07215
MGG_06679		MGG_04669		MGG_03629				MGG_00158		MGG_02907		MGG_00908	MGG_07214
MGG_16152		MGG_04668		MGG_08598				MGG_17508		MGG_02908		MGG_00909	MGG_07219
MGG_16153		MGG_04667		MGG_08595				MGG_17509		MGG_15038		MGG_00999	MGG_07218
MGG_16150		MGG_04665		MGG_08594				MGG_00095		MGG_15039		MGG_00998	MGG_12383
MGG_16151		MGG_04664		MGG_08597				MGG_00096		MGG_03110		MGG_00994	MGG_07232
MGG_06672		MGG_04663		MGG_08596				MGG_00097		MGG_10318		MGG_00990	MGG_12381
MGG_06673		MGG_04662		MGG_03578				MGG_00252		MGG_10319		MGG_00993	MGG_07165
MGG_06670		MGG_04661		MGG_03579				MGG_00099		MGG_10316		MGG_00992	MGG_07166
MGG_06676		MGG_04660		MGG_03576				MGG_17500		MGG_17915		MGG_00838	MGG_07161
MGG_06677		MGG_04607		MGG_03577				MGG_00244		MGG_10324		MGG_00839	MGG_07160
MGG_16158		MGG_04606		MGG_03574				MGG_17507		MGG_10312		MGG_00832	MGG_07162
MGG_02489		MGG_08933		MGG_03575				MGG_17504		MGG_10313		MGG_00833	MGG_07179
MGG_02488		MGG_08932		MGG_03572				MGG_17505		MGG_15036		MGG_00830	MGG_15860
MGG_02485		MGG_08935		MGG_03477				MGG_00246		MGG_15037		MGG_00831	MGG_15873
MGG_02484		MGG_08890		MGG_03476				MGG_00068		MGG_15449		MGG_00836	MGG_15856
MGG_02487		MGG_08891		MGG_03474				MGG_00065		MGG_15448		MGG_00837	MGG_15857
MGG_02486	GO:0009405: pathogenesis	MGG_08892		MGG_03473				MGG_00067		MGG_03044		MGG_00834	MGG_15854
MGG_02481		MGG_08893		MGG_03471				MGG_00066		MGG_03045		MGG_00835	MGG_15855
MGG_02483		MGG_08894		MGG_03470				MGG_00061		MGG_03042		MGG_00968	MGG_15852
MGG_02482		MGG_08895		MGG_03479				MGG_00063		MGG_03043		MGG_11480	MGG_15853
MGG_11871		MGG_08896		MGG_03478				MGG_00062		MGG_17913		MGG_11482	MGG_15850
MGG_02448		MGG_08897		MGG_03512				MGG_00142		MGG_03041		MGG_11487	MGG_15851
MGG_11876		MGG_08898		MGG_13465				MGG_00143		MGG_10298		MGG_11486	MGG_15858
MGG_11877		MGG_08899		MGG_13467				MGG_00140		MGG_17855		MGG_11489	MGG_15859
MGG_11878		MGG_11326		MGG_13542				MGG_00141		MGG_17857		MGG_17363	MGG_07205
MGG_11879		MGG_11327		MGG_13543				MGG_00146		MGG_15445		MGG_17360	MGG_07206
MGG_06657		MGG_11322		MGG_13546				MGG_00144		MGG_15444		MGG_17361	MGG_07207
MGG_06700	GO:0009405: pathogenesis	MGG_10138		MGG_13549				MGG_00145		MGG_03048		MGG_17366	MGG_07200
MGG_06659		MGG_04698		MGG_03469				MGG_00111		MGG_10315		MGG_17367	MGG_07201
MGG_06706		MGG_04699		MGG_17089				MGG_00148		MGG_14997		MGG_17364	MGG_07202
MGG_14583		MGG_04696		MGG_17088				MGG_00149		MGG_14996		MGG_17365	MGG_07203
MGG_14582		MGG_04697		MGG_17087				MGG_14707		MGG_03070		MGG_00969	MGG_07208
MGG_02449		MGG_11351		MGG_17086				MGG_00110		MGG_12523		MGG_14640	MGG_07209
MGG_11889		MGG_11357		MGG_17085				MGG_17539		MGG_17914		MGG_14641	MGG_07176
MGG_06704		MGG_04740		MGG_17084				MGG_17538		MGG_17928		MGG_14642	MGG_07177
MGG_06649		MGG_04741		MGG_17083				MGG_17537		MGG_02975		MGG_14647	MGG_07174
MGG_06648		MGG_04742		MGG_17082				MGG_17536		MGG_02974		MGG_14648	MGG_07175
MGG_06647		MGG_04743		MGG_17081				MGG_17535		MGG_02977		MGG_14649	MGG_07173
MGG_06646		MGG_04744		MGG_17080				MGG_17534		MGG_02976		MGG_14658	MGG_07079
MGG_11887		MGG_04745		MGG_03716	GO:0006661: phosphatidylinositol biosynthetic process			MGG_17533		MGG_02971		MGG_00780	MGG_07078
MGG_06644		MGG_04746		MGG_03714				MGG_17532		MGG_02970		MGG_00781	MGG_07077
MGG_06643		MGG_08906		MGG_03715				MGG_17531		MGG_02972		MGG_00783	MGG_07076
MGG_06642		MGG_10156		MGG_03712				MGG_17530		MGG_17893		MGG_00785	MGG_07075
MGG_06640		MGG_08905		MGG_03713				MGG_17525		MGG_02979		MGG_00786	MGG_07074
MGG_02499		MGG_10152		MGG_03710				MGG_00249		MGG_02978		MGG_00787	MGG_07178
MGG_02496		MGG_08843		MGG_03658				MGG_00031		MGG_17910		MGG_00788	MGG_07070
MGG_02495		MGG_08842		MGG_03657				MGG_00078		MGG_10323		MGG_00789	MGG_15869
MGG_02492		MGG_08841		MGG_03656				MGG_00079		MGG_12513		MGG_00809	MGG_15868
MGG_02493		MGG_08840		MGG_03654				MGG_00076		MGG_10321		MGG_00716	MGG_12369
MGG_02490		MGG_08847		MGG_03653				MGG_00077		MGG_10320		MGG_00715	MGG_15863
MGG_02491		MGG_08846		MGG_03652				MGG_00074		MGG_10327		MGG_00714	MGG_15862
MGG_06650		MGG_08845		MGG_03651				MGG_00075		MGG_03036		MGG_00712	MGG_15861
MGG_06651		MGG_08844		MGG_03650				MGG_00072		MGG_10325		MGG_00710	MGG_12366
MGG_06652		MGG_15559		MGG_15272				MGG_00073		MGG_12515		MGG_00719	MGG_15867
MGG_06653		MGG_15558		MGG_15273				MGG_00070		MGG_03073		MGG_00718	MGG_15866
MGG_06654		MGG_15557		MGG_15277				MGG_00071		MGG_03072		MGG_00876	MGG_15865
MGG_11899		MGG_15556		MGG_15274				MGG_11683		MGG_10329		MGG_00877	MGG_15864
MGG_06658		MGG_15555		MGG_15275				MGG_00168		MGG_10328		MGG_11454	MGG_07059
MGG_11897		MGG_15554		MGG_15278				MGG_11681		MGG_03077		MGG_00872	MGG_07149
MGG_11894		MGG_15553		MGG_03433				MGG_11680		MGG_10297		MGG_00873	MGG_07148
MGG_11895		MGG_15552		MGG_03432				MGG_00172		MGG_03075		MGG_00979	MGG_07143
MGG_11893		MGG_15551		MGG_03431				MGG_11685		MGG_03074		MGG_00978	MGG_07142
MGG_11888		MGG_10179		MGG_03430				MGG_00169		MGG_02988		MGG_00977	MGG_07141
MGG_16137		MGG_04793		MGG_03437				MGG_11688		MGG_03030		MGG_00976	MGG_07151
MGG_02429		MGG_04790		MGG_03436				MGG_00179		MGG_02980		MGG_00973	MGG_07147
MGG_02428		MGG_11317		MGG_03435				MGG_00178		MGG_02981		MGG_11512	MGG_07146
MGG_02421		MGG_11311		MGG_03434				MGG_17520		MGG_15450		MGG_11511	MGG_07145
MGG_02425		MGG_11310		MGG_17076				MGG_17521		MGG_15451		MGG_00879	MGG_07144
MGG_02424		MGG_11312		MGG_17077				MGG_17522		MGG_02985		MGG_17329	MGG_07061
MGG_11885		MGG_04836		MGG_03439				MGG_17523		MGG_02986		MGG_11457	MGG_07062
MGG_16131		MGG_04837		MGG_03438				MGG_17524		MGG_02987		MGG_00874	MGG_07063
MGG_14578		MGG_04834		MGG_17072				MGG_00171		MGG_17898		MGG_11519	MGG_07065
MGG_11882		MGG_04835		MGG_17073				MGG_17526		MGG_14209		MGG_11518	MGG_07066
MGG_06686		MGG_04830		MGG_17070				MGG_17527		MGG_17911		MGG_00849	MGG_07067
MGG_02438		MGG_04831		MGG_17071				MGG_17528		MGG_17901		MGG_00848	MGG_07068
MGG_02439		MGG_04838		MGG_13508				MGG_17529		MGG_02966		MGG_00806	MGG_15878
MGG_02434		MGG_04839		MGG_13509				MGG_11651		MGG_02967		MGG_11513	MGG_15879
MGG_02435		MGG_04704		MGG_13500				MGG_11663		MGG_02962		MGG_00972	MGG_15874
MGG_02436		MGG_04702		MGG_03507				MGG_11667		MGG_02961		MGG_00843	MGG_12377
MGG_02437		MGG_04703		MGG_03506				MGG_00043		MGG_02982		MGG_00971	MGG_15876
MGG_02430		MGG_15607		MGG_03505				MGG_00042		MGG_02968		MGG_00842	MGG_15082
MGG_02431		MGG_15606		MGG_03504				MGG_00041		MGG_02969		MGG_00970	MGG_15870
MGG_02432		MGG_15605		MGG_03503				MGG_00040		MGG_12527		MGG_11104	MGG_15872
MGG_02433		MGG_04673		MGG_03502				MGG_00047		MGG_12525		MGG_00847	MGG_12371
MGG_02506		MGG_15603		MGG_03501				MGG_00046		MGG_10287		MGG_00846	MGG_07051
		MGG_04675		MGG_03509				MGG_00045		MGG_03068		MGG_00870	MGG_07099
		MGG_15601		MGG_03508				MGG_00160		MGG_03069		MGG_00753	MGG_07098
		MGG_15600		MGG_03619				MGG_00161		MGG_12521		MGG_00752	MGG_07119
		MGG_04771		MGG_03613				MGG_00162		MGG_12520		MGG_00751	MGG_07095
		MGG_04770		MGG_03612				MGG_00048		MGG_03064		MGG_00750	MGG_07097
		MGG_04773		MGG_03611				MGG_00164		MGG_03065		MGG_00757	MGG_07091
		MGG_04772		MGG_03615				MGG_00049		MGG_03066		MGG_00756	MGG_07090
		MGG_15609		MGG_03591				MGG_00166		MGG_03067		MGG_00755	MGG_07238
		MGG_15608		MGG_03593				MGG_00167		MGG_03060		MGG_00754	MGG_15074
		MGG_08924		MGG_03594				MGG_00195		MGG_03061		MGG_00759	MGG_15075
		MGG_08925		MGG_03595				MGG_11697		MGG_10311		MGG_00758	MGG_15076
		MGG_08926		MGG_03597				MGG_11691		MGG_14989		MGG_11490	MGG_15077
		MGG_08927		MGG_03598				MGG_11693		MGG_14221		MGG_00871	MGG_07158
		MGG_08920		MGG_03599				MGG_11657		MGG_17891		MGG_17359	MGG_07159
		MGG_08922		MGG_03706				MGG_00205		MGG_02936		MGG_17358	MGG_15072
		MGG_08923		MGG_13487				MGG_00204		MGG_17931		MGG_17357	MGG_15073
		MGG_08928		MGG_13486				MGG_00207		MGG_17930		MGG_17356	MGG_07154
		MGG_14748		MGG_13485				MGG_00201		MGG_14202		MGG_11498	MGG_07155
		MGG_14743		MGG_13484				MGG_17550		MGG_02958		MGG_00930	MGG_07156
		MGG_14742		MGG_13483				MGG_00203		MGG_02953		MGG_00988	MGG_07157
		MGG_14745		MGG_13481				MGG_00202		MGG_02952		MGG_00989	MGG_15078
		MGG_14744		MGG_03569				MGG_17498		MGG_02951		MGG_00986	MGG_15079
		MGG_14747		MGG_03568	GO:0006661: phosphatidylinositol biosynthetic process			MGG_00163		MGG_02950		MGG_00987	MGG_07153
		MGG_14746		MGG_03689				MGG_00208		MGG_17912		MGG_00984	MGG_07056
		MGG_04672		MGG_15289				MGG_17499		MGG_02956		MGG_00985
		MGG_11338		MGG_15288				MGG_00174		MGG_02955		MGG_00982
		MGG_04674		MGG_15283				MGG_00210		MGG_02954		MGG_00983
		MGG_15602		MGG_15282				MGG_00170		MGG_12538		MGG_00980
		MGG_15604		MGG_15281				MGG_17541		MGG_10310		MGG_00981
		MGG_04586		MGG_15280				MGG_11676		MGG_17858		MGG_17350
		MGG_04587		MGG_15287				MGG_11674		MGG_02916		MGG_01000
		MGG_04584		MGG_15286				MGG_11682		MGG_12530		MGG_01001
		MGG_04585		MGG_15285				MGG_00054		MGG_17896		MGG_01002
		MGG_04588		MGG_03468				MGG_17502		MGG_17897		MGG_01003
		MGG_04589		MGG_03542				MGG_00056		MGG_12536		MGG_01004
		MGG_11342		MGG_03541				MGG_00057		MGG_12537		MGG_01005
		MGG_11343		MGG_03546				MGG_00119		MGG_03091		MGG_01006
		MGG_11340		MGG_03545				MGG_00118		MGG_03090		MGG_01007
		MGG_11346		MGG_03544				MGG_00052		MGG_03093		MGG_01008
		MGG_04739		MGG_03460				MGG_00053		MGG_03095		MGG_01009
		MGG_04648		MGG_03461				MGG_00117		MGG_03094		MGG_00805
		MGG_04641		MGG_03462				MGG_00116		MGG_03097		MGG_00804
		MGG_04643		MGG_03548				MGG_00058		MGG_03096		MGG_00803
		MGG_04642		MGG_03464				MGG_00059		MGG_03098		MGG_00802
		MGG_04645		MGG_03465				MGG_00112		MGG_03071		MGG_00800
		MGG_04644		MGG_03466				MGG_00133		MGG_02918		MGG_11492
		MGG_04647		MGG_03550	GO:0006661: phosphatidylinositol biosynthetic process			MGG_17506		MGG_10299		MGG_00939
		MGG_04646		MGG_03551				MGG_00198		MGG_17887		MGG_11491
		MGG_10149		MGG_13474				MGG_00216		MGG_17886		MGG_11496
		MGG_10148		MGG_13473				MGG_00194		MGG_17885		MGG_11497
		MGG_08919		MGG_13471				MGG_17544		MGG_17884		MGG_11494
		MGG_08918		MGG_03495				MGG_00215		MGG_14198		MGG_11495
		MGG_08854		MGG_03494				MGG_00212		MGG_17929		MGG_00933
		MGG_08855		MGG_03497				MGG_00213		MGG_17881		MGG_00932
		MGG_08856		MGG_03496				MGG_00193		MGG_17880		MGG_17355
		MGG_08857		MGG_03491				MGG_00211		MGG_17924		MGG_17354
		MGG_08850		MGG_17095				MGG_17495		MGG_17925		MGG_17353
		MGG_08851		MGG_03493				MGG_17496		MGG_17926		MGG_00936
		MGG_08853		MGG_03492				MGG_17493		MGG_17927		MGG_17351
		MGG_08915		MGG_03499				MGG_00199		MGG_17920		MGG_00934
		MGG_08914		MGG_03498				MGG_17491		MGG_17921		MGG_14639
		MGG_08917		MGG_03729				MGG_17492		MGG_17889		MGG_14638
		MGG_08916		MGG_03728				MGG_17542		MGG_17888		MGG_00878
		MGG_08858		MGG_03723						MGG_17865		MGG_17352
		MGG_08859		MGG_03722						MGG_17864		MGG_00851
		MGG_08913		MGG_03721						MGG_17861		MGG_00928
		MGG_08912		MGG_03720						MGG_17860		MGG_00708
		MGG_10142		MGG_03727						MGG_17863		MGG_00709
		MGG_15548		MGG_03726						MGG_17862		MGG_00700
		MGG_15549		MGG_03725						MGG_02944		MGG_00701
		MGG_10147		MGG_03724						MGG_02946		MGG_00702
		MGG_04788		MGG_03640						MGG_02947		MGG_00703
		MGG_08821		MGG_03641						MGG_17869		MGG_00704
		MGG_08820		MGG_03642						MGG_17868		MGG_00705
		MGG_08823		MGG_03643						MGG_02942		MGG_00706
		MGG_08822		MGG_03644						MGG_02943		MGG_00707
		MGG_08825		MGG_03645						MGG_03050		MGG_00929
		MGG_08824		MGG_03646						MGG_12548		MGG_00689
		MGG_08827		MGG_03648						MGG_10292		MGG_00688
		MGG_08826		MGG_03649						MGG_03107		MGG_11502
		MGG_08829		MGG_03659						MGG_12547		MGG_00963
		MGG_08828		MGG_03711						MGG_12546		MGG_00964
		MGG_11308		MGG_03424						MGG_03082		MGG_11505
		MGG_15593		MGG_03425						MGG_03083		MGG_00966
		MGG_15592		MGG_03426						MGG_03080		MGG_00967
		MGG_15591		MGG_03427						MGG_03081		MGG_00681
		MGG_15590		MGG_03421						MGG_03086		MGG_00680
		MGG_15597		MGG_03422						MGG_03087		MGG_00683
		MGG_15596		MGG_03423						MGG_10293		MGG_00682
		MGG_15595		MGG_17049						MGG_03085		MGG_00685
		MGG_15594		MGG_03428						MGG_17890		MGG_00684
		MGG_15610		MGG_03429						MGG_17850		MGG_00687
		MGG_15599		MGG_08601						MGG_03088		MGG_00686
		MGG_15598		MGG_08600						MGG_03089		MGG_01017
		MGG_04605		MGG_08602						MGG_17894		MGG_01016
		MGG_04768		MGG_13532						MGG_17895		MGG_01014
		MGG_04769		MGG_13530						MGG_14206		MGG_01013
		MGG_04601		MGG_13535						MGG_17851		MGG_01012
		MGG_04600		MGG_13538						MGG_14994		MGG_01011
		MGG_04603		MGG_03518						MGG_14995		MGG_00673
		MGG_04602		MGG_03519						MGG_03008		MGG_11469
		MGG_04762		MGG_03691						MGG_03009		MGG_11468
		MGG_04763		MGG_03690						MGG_14990		MGG_11463
		MGG_04760		MGG_03697						MGG_15447		MGG_11462
		MGG_04761		MGG_03696						MGG_03002		MGG_00841
		MGG_04764		MGG_03695						MGG_03003		MGG_00840
		MGG_04803		MGG_03694	GO:0006661: phosphatidylinositol biosynthetic process					MGG_03000		MGG_11467
		MGG_04802		MGG_03510						MGG_17853		MGG_11466
		MGG_04806		MGG_03511						MGG_03006		MGG_00845
		MGG_04805		MGG_03699						MGG_03007		MGG_00844
		MGG_04804		MGG_03698						MGG_03004		MGG_00864
		MGG_10187		MGG_03516						MGG_03005		MGG_00678
		MGG_10185		MGG_03517								MGG_00679
		MGG_10184		MGG_03451								MGG_00866
		MGG_10183		MGG_03455								MGG_14662
		MGG_10181		MGG_03454								MGG_14663
		MGG_10180		MGG_03457								MGG_14661
		MGG_10189		MGG_03456								MGG_00946
		MGG_10188		MGG_03459								MGG_00868
		MGG_14758		MGG_03458								MGG_00944
		MGG_14759		MGG_03588								MGG_00744
		MGG_14752		MGG_03608								MGG_00746
		MGG_14753		MGG_03609								MGG_00747
		MGG_14751		MGG_03604								MGG_00740
		MGG_14756		MGG_03605								MGG_00741
		MGG_14757		MGG_03606								MGG_00742
		MGG_14754		MGG_03607								MGG_00743
		MGG_14755		MGG_03600								MGG_00748
		MGG_08869		MGG_03601								MGG_00853
		MGG_08868	GO:0000723: telomere maintenance	MGG_03602								MGG_00917
		MGG_08867		MGG_03603								MGG_00731
		MGG_08866		MGG_03628	GO:0006661: phosphatidylinositol biosynthetic process							MGG_00730
		MGG_08861		MGG_03580								MGG_00733
		MGG_08860		MGG_13493								MGG_00732
		MGG_08863		MGG_13497								MGG_00735
		MGG_08862		MGG_13498								MGG_00734
		MGG_15579		MGG_13499								MGG_00737
		MGG_15578		MGG_03679								MGG_00736
		MGG_15571		MGG_03678								MGG_00739
		MGG_15570		MGG_17091								MGG_00738
		MGG_15573		MGG_03671								MGG_00959
		MGG_15572		MGG_03670								MGG_00811
		MGG_15575		MGG_03672								MGG_00812
		MGG_15574		MGG_03675								MGG_00813
		MGG_15577		MGG_03674								MGG_00814
		MGG_15576	GO:0000723: telomere maintenance	MGG_03677								MGG_00815
		MGG_11378		MGG_03520								MGG_00816
		MGG_11377		MGG_03693								MGG_00817
		MGG_11374		MGG_03692								MGG_00818
		MGG_11371		MGG_15290								MGG_00819
		MGG_11370		MGG_15291								MGG_00953
				MGG_03554								MGG_00952
				MGG_03555								MGG_00954
				MGG_03556								MGG_00957
				MGG_03557								MGG_00956
				MGG_03419								MGG_17362
				MGG_03418								MGG_00887
				MGG_03552								MGG_00886
				MGG_03553								MGG_00885
				MGG_03415								MGG_17343
				MGG_03417								MGG_00883
				MGG_03416								MGG_17345
				MGG_03558								MGG_00881
				MGG_03559								MGG_00880
				MGG_03513								MGG_00924
				MGG_13562								MGG_17349
				MGG_13563								MGG_00926
				MGG_03521								MGG_00920
				MGG_03543								MGG_00889
				MGG_03523								MGG_00923
				MGG_03522								MGG_11470
				MGG_03525								MGG_17393
				MGG_03524								MGG_17392
				MGG_03527								MGG_17391
				MGG_03526								MGG_17390
				MGG_03529								MGG_17394
				MGG_03528								MGG_00675
				MGG_03486								MGG_00677
				MGG_03487								MGG_00779
				MGG_03484								MGG_00778
				MGG_03485								MGG_11458
				MGG_03482								MGG_00775
				MGG_03483								MGG_00774
				MGG_03480								MGG_00777
				MGG_03481								MGG_00776
				MGG_03488								MGG_00771
				MGG_03489								MGG_00770
												MGG_00773
												MGG_00772
												MGG_00915
												MGG_00914
												MGG_00698
												MGG_00916
												MGG_00913
												MGG_00912
												MGG_00692
												MGG_00693
												MGG_00690
												MGG_00691
												MGG_00696
												MGG_00697
												MGG_00695
